# Supplementary material for: Factors impacting trial participation in people with motor neuron disease
Source: J Neurol. 2023 Oct 3;271(1):543–52. doi: 10.1007/s00415-023-12010-8 (PMC10769905; doi:10.1007/s00415-023-12010-8)
Supplement: Supplementary file 1 — Supplementary file1 (XLSX 131 KB) [file 415_2023_12010_MOESM1_ESM.xlsx]

## Sheet: Data
ID Numbers	Participant Details							Onset	Regions Affected	Interventions			ECAS											ALS-FRS			Research Participation		FIT-P Completion				Attitudes to Trials
FIT-P-MND ID	Sex	Age	Health Board	Date of Diagnosis	Long survivor (> 7 years)	Status	DOD	Region of Onset	Disease Classification	Riluzole	NIV	Feeding Tube	ECAS Done?	Date of Test	ALS-Specific Score	ALS Non-Specific Score	ECAS Total	Apathy	Loss of Sympathy/ Empathy	Persverative	Hyperorality	Total Behaviour	Psychosis	ALS-FRS Date	ALS-FRS Total Score	ALSFRS Complete	Previous Study Participant	Study Number	FIT-P Data Completed	Questionnaire Completion Method	Date of FIT-P Questionnaire	Caregiver Participating	ACT_1	ACT_2	ACT_3	ACT_4	ACT_5	ACT_6	ACT_7	ACT_8	ACT_9	ACT_10	ACT_11	ACT_12	ACT_13	ACT_14	ACT_15	ACT_16	ACT_17
FITP-001	M	73	Tayside	2007-12-06	Yes	Alive	N/A	Bulbar	ALS	ND	Yes	No	No	N/A	ND	ND	ND	ND	ND	ND	ND	ND	ND	2020-11-09	16	Yes	No	0	Yes	Paper	2020-09-11	Yes	2	5	4	2	4	5	4	2	5	5	5	5	2	5	4	4	4
FITP-002	M	56	Greater Glasgow and Clyde	2005-06-15	Yes	Alive	N/A	Mixed	PLS	Yes	No	No	Yes	2020-08-19	62	19	81	No	No	No	No	0	0	2021-04-13	32	Yes	Yes	1	Yes	Paper	2020-08-31	Yes	5	2	2	2	2	2	4	2	2	2	2	5	2	5	5	5	5
FITP-003	M	70	Highland	2011-10-29	Yes	Alive	N/A	ND	ALS	No	No	ND	No	N/A	ND	ND	ND	ND	ND	ND	ND	ND	ND	N/A	N/A	No	Yes	2	Yes	Paper	2020-08-31	Yes	4	5	3	2	2	4	2	2	3	3	3	3	5	3	4	4	4
FITP-004	M	77	Grampian	2009-03-09	Yes	Alive	N/A	Lower limb	PLS	No	No	No	No	N/A	ND	ND	ND	ND	ND	ND	ND	ND	ND	2019-03-20	39	Yes	Yes	1	Yes	Paper	2020-08-29	No	2	2	5	2	5	5	5	2	5	5	5	5	2	4	1	2	1
FITP-005	M	58	Grampian	2000-06-20	Yes	Alive	N/A	Lower limb	PLS	No	No	No	No	N/A	ND	ND	ND	ND	ND	ND	ND	ND	ND	N/A	N/A	No	No	0	Yes	Paper	2020-09-08	No	5	4	2	3	2	2	2	3	4	5	5	5	4	5	5	4	4
FITP-006	F	80	East Neuk Fife	2011-01-13	Yes	Alive	N/A	Lower limb	PMA	Yes	No	No	Yes	2021-04-07	68	26	94	No	Yes	No	No	2	0	2021-04-07	43	Yes	Yes	2	Yes	Paper	2020-08-30	No	2	5	2	2	2	2	2	2	4	3	4	5	5	5	5	5	5
FITP-007	F	79	Borders	2019-03-01	No	Dead	2022-01-15	Upper limb	ALS	No	Yes	No	Yes	2020-11-04	82	29	111	Yes	Yes	No	No	1	0	2021-01-29	28	Yes	No	3	Yes	Online	2020-09-10	No	2	2	2	2	2	3	ND	2	2	4	3	5	2	4	5	5	4
FITP-008	M	69	Greater Glasgow and Clyde	2017-10-05	No	Alive	N/A	Lower limb	PLS	No	No	No	Yes	2021-06-14	75	24	99	No	No	No	No	0	0	2021-06-14	41	Yes	Yes	1	Yes	Online	2020-09-09	No	5	4	2	2	5	4	5	2	5	5	5	5	2	5	5	5	5
FITP-009	F	74	Tayside	2020-03-02	No	Alive	N/A	Lower limb	ALS	No	No	ND	Yes	2020-11-19	87	23	110	No	No	No	No	0	0	2020-09-15	45	Yes	No	0	Yes	Paper	2020-09-19	Yes	2	2	2	2	2	2	2	2	1	1	1	4	2	4	2	2	2
FITP-010	M	76	Grampian	2018-04-05	No	Alive	N/A	Upper limb	ALS	No	No	No	No	N/A	ND	ND	ND	ND	ND	ND	ND	ND	ND	2022-08-23	28	Yes	Yes	1	Yes	Online	2020-09-11	Yes	5	3	3	2	5	3	1	2	5	5	5	5	2	5	4	4	4
FITP-011	M	76	Highland	2015-01-27	Yes	Alive	N/A	Upper limb	ALS	No	No	No	Yes	2021-05-26	80	25	105	No	No	No	No	0	0	2021-01-27	43	Yes	Yes	4	Yes	Online	2020-09-09	No	3	3	2	2	3	5	2	2	4	5	5	5	4	4	4	4	4
FITP-012	M	67	Highland	2017-08-22	No	Dead	2022-03-19	Lower limb	PMA	No	ND	ND	Yes	2018-04-18	89	28	117	No	No	No	No	0	0	2021-12-10	33	Yes	Yes	1	Yes	Paper	2020-09-14	No	2	5	2	2	2	2	4	2	5	2	2	5	5	5	5	5	5
FITP-013	M	65	Ayrshire and Arran	2019-10-31	No	Dead	2021-01-31	Upper limb	ALS	ND	ND	No	Yes	2020-02-18	88	32	120	No	No	No	No	0	0	2020-10-27	19	Yes	No	0	Yes	Paper	2020-09-12	Yes	3	2	2	2	ND	4	5	2	4	5	4	5	2	5	4	2	5
FITP-014	M	64	Lothian	2014-08-26	Yes	Alive	N/A	Lower limb	PLS	ND	No	No	No	N/A	ND	ND	ND	ND	ND	ND	ND	ND	ND	2021-05-01	38	Yes	Yes	7	Yes	Online	2020-09-12	Yes	2	3	2	3	2	4	2	2	2	2	2	5	4	5	5	5	4
FITP-015	M	64	Lothian	2019-07-18	No	Dead	2021-04-07	Bulbar	ALS	ND	No	Yes	No	N/A	ND	ND	ND	ND	ND	ND	ND	ND	ND	2020-11-03	9	Yes	Yes	1	Yes	Paper	2020-09-13	Yes	2	3	2	2	3	2	4	2	3	4	5	5	2	5	5	5	4
FITP-016	M	68	Fife	2019-11-04	No	Dead	2021-04-26	Lower limb	Other	Yes	ND	No	Yes	2020-10-01	98	31	129	No	No	No	No	0	0	2020-01-27	42	Yes	No	0	Yes	Online	2020-09-09	Yes	2	2	2	2	2	3	2	2	4	2	2	5	2	4	5	5	5
FITP-017	F	60	Lanarkshire	2015-11-03	Yes	Alive	N/A	Lower limb	PLS	No	Yes	No	Yes	2021-05-11	94	32	126	No	No	No	No	0	0	2021-05-11	35	Yes	Yes	2	Yes	Online	2020-09-14	No	4	5	5	2	5	5	4	2	5	5	5	5	2	5	4	4	4
FITP-018	M	71	Ayrshire and Arran	2017-10-30	No	Dead	2020-11-21	Lower limb	ALS	Yes	No	No	No	N/A	ND	ND	ND	ND	ND	ND	ND	ND	ND	2020-11-06	13	Yes	No	0	Yes	Paper	2020-10-12	Yes	3	4	4	2	3	3	2	2	5	5	5	5	2	5	2	2	2
FITP-019	M	71	Grampian	2019-12-13	No	Dead	2021-04-28	Mixed	ALS	Yes	ND	Yes	No	N/A	ND	ND	ND	ND	ND	ND	ND	ND	ND	2020-08-04	35	Yes	No	0	Yes	Online	2020-09-11	No	2	5	3	2	2	2	2	2	5	3	2	5	2	5	3	3	3
FITP-020	F	71	East Neuk Fife	2020-01-08	No	Dead	2020-11-11	Mixed	ALS	Yes	Yes	No	No	N/A	ND	ND	ND	ND	ND	ND	ND	ND	ND	2020-04-22	19	Yes	No	0	Yes	Paper	2020-09-18	Yes	2	4	4	2	3	2	2	2	4	5	4	5	2	5	4	4	3
FITP-021	M	49	Lanarkshire	2018-10-19	No	Alive	N/A	Lower limb	ALS	Yes	ND	ND	Yes	2021-05-01	46	23	69	No	No	No	No	0	0	2022-07-07	13	Yes	Yes	1	Yes	Online	2020-09-11	No	2	2	2	2	3	4	3	2	5	5	5	5	1	4	3	5	4
FITP-022	M	79	Grampian	2019-09-23	No	Dead	2021-04-28	Bulbar	ALS	No	No	Yes	No	N/A	ND	ND	ND	ND	ND	ND	ND	ND	ND	2020-01-06	33	Yes	Yes	1	Yes	Online	2020-09-10	Yes	5	5	2	2	5	2	2	2	4	5	5	5	2	5	1	1	5
FITP-023	M	53	Greater Glasgow and Clyde	2001-08-01	Yes	Alive	N/A	Upper limb	ALS	Yes	No	No	Yes	2021-04-19	85	28	113	No	No	Yes	Yes	2	0	2021-04-19	37	Yes	Yes	3	Yes	Paper	2020-09-22	Yes	2	2	2	2	2	2	2	2	5	5	5	5	ND	5	5	5	5
FITP-024	M	70	Tayside	2009-07-31	Yes	Dead	2022-05-21	Lower limb	ALS	No	ND	No	Yes	2021-06-29	92	34	126	Yes	Yes	No	No	3	0	2019-07-05	25	Yes	Yes	3	Yes	Online	2020-09-27	Yes	2	5	2	2	2	2	2	2	3	3	2	4	5	5	5	5	5
FITP-025	F	76	Ayrshire and Arran	2018-10-30	No	Dead	2022-02-25	Lower limb	ALS	Yes	No	No	Yes	2019-03-07	88	29	117	No	No	No	No	0	0	2021-05-26	28	Yes	Yes	2	Yes	Paper	2020-09-14	Yes	3	4	3	1	2	4	2	2	3	3	3	5	1	5	3	3	3
FITP-026	M	87	Tayside	2013-11-21	Yes	Alive	N/A	Bulbar	ALS	Yes	No	Yes	Yes	2020-11-10	93	28	121	No	No	No	No	0	0	2021-02-26	31	Yes	Yes	3	Yes	Paper	2020-09-13	Yes	2	2	2	2	2	2	2	2	3	2	2	5	4	5	5	5	5
FITP-027	M	60	Forth Valley	2017-03-21	No	Dead	ND	Lower limb	ALS	Yes	No	No	Yes	2020-02-27	88	30	118	No	No	No	No	0	0	2020-12-16	39	Yes	Yes	4	Yes	Paper	2020-09-15	No	4	3	3	2	2	5	3	2	5	3	3	5	1	5	4	4	3
FITP-028	F	56	Lothian	2019-11-07	No	Dead	2022-05-09	Bulbar	ALS	Yes	ND	Yes	Yes	2020-10-14	67	27	94	Yes	No	Yes	No	2	0	2020-09-15	17	Yes	No	0	Yes	Paper	2020-10-12	Yes	2	2	5	2	5	5	5	2	5	5	5	5	2	5	3	2	2
FITP-029	F	81	Ayrshire and Arran	2019-12-12	No	Dead	2021-05-03	Bulbar	PBP	ND	ND	ND	No	N/A	ND	ND	ND	ND	ND	ND	ND	ND	ND	2020-07-28	33	Yes	No	0	Yes	Paper	2020-09-18	No	2	5	1	ND	ND	1	ND	ND	4	4	4	ND	2	3	1	5	5
FITP-030	M	44	Grampian	2018-08-03	No	Alive	N/A	Mixed	ALS	Yes	No	No	Yes	2022-03-08	62	26	88	No	No	No	No	0	0	2022-03-08	40	Yes	Yes	1	Yes	Online	2020-09-15	Yes	3	3	3	2	4	3	3	2	5	4	3	5	4	5	4	4	3
FITP-031	F	66	Forth Valley	2020-06-24	No	Alive	N/A	Lower limb	ALS	ND	ND	ND	Yes	2020-11-18	88	30	118	No	No	No	No	0	0	2021-05-05	44	Yes	No	0	Yes	Online	2020-09-13	Yes	ND	ND	ND	ND	ND	ND	ND	ND	ND	ND	ND	ND	ND	ND	ND	ND	ND
FITP-032	F	66	Forth Valley	2018-01-19	No	Alive	N/A	ND	ALS	No	Yes	No	No	N/A	ND	ND	ND	ND	ND	ND	ND	ND	ND	2019-09-11	35	Yes	Yes	2	Yes	Paper	2020-09-14	Yes	4	5	5	2	2	4	2	3	5	5	4	5	3	5	5	5	5
FITP-033	F	87	Forth Valley	2015-09-30	Yes	Alive	N/A	Bulbar	PBP	No	Yes	No	No	N/A	ND	ND	ND	ND	ND	ND	ND	ND	ND	2021-02-24	24	Yes	Yes	2	Yes	Paper	2020-09-17	Yes	3	ND	2	ND	2	2	2	2	3	2	2	5	ND	5	4	4	3
FITP-034	F	71	Dumfries and Galloway	2015-10-01	Yes	Dead	2022-02-12	Mixed	PBP	No	No	Yes	No	N/A	ND	ND	ND	ND	ND	ND	ND	ND	ND	2021-07-20	13	Yes	Yes	1	Yes	Paper	2020-10-13	Yes	5	5	3	2	3	5	2	2	5	3	1	5	ND	4	5	5	4
FITP-035	M	70	Fife	2019-12-16	No	Dead	2021-09-11	Upper limb	ALS	ND	No	No	Yes	2020-09-16	75	28	103	Yes	No	No	No	1	0	2020-04-23	37	Yes	Yes	1	Yes	Paper	2020-10-11	Yes	2	2	2	2	2	2	2	2	5	5	5	5	2	5	5	5	5
FITP-036	M	80	Forth Valley	2019-09-11	No	Dead	2021-06-18	Upper limb	ALS	Yes	No	No	Yes	2019-09-17	96	34	130	No	No	No	No	0	0	2020-11-02	24	Yes	No	0	Yes	Online	2020-09-13	Yes	2	3	2	2	2	2	2	2	2	3	3	5	2	5	5	5	5
FITP-037	F	68	Tayside	2020-01-16	No	Dead	2021-06-16	Bulbar	PBP	ND	No	Yes	Yes	2021-02-02	89	32	121	Yes	No	No	No	1	0	2020-01-21	47	Yes	No	0	Yes	Paper	2020-09-14	Yes	3	2	3	2	2	2	3	2	3	4	4	5	2	5	3	3	3
FITP-038	M	65	Tayside	2019-05-07	No	Alive	N/A	Lower limb	ALS	ND	ND	ND	Yes	2020-11-26	81	25	106	Yes	No	No	No	1	0	2020-11-26	29	Yes	No	0	Yes	Paper	2020-09-23	Yes	4	1	2	2	1	3	5	2	5	5	5	5	2	5	3	3	3
FITP-039	M	70	Forth Valley	2014-01-01	Yes	Alive	N/A	Lower limb	ALS	No	No	No	Yes	2020-01-27	91	28	119	No	No	No	No	0	0	2020-01-27	39	Yes	Yes	3	Yes	Online	2020-09-13	Yes	5	4	2	5	4	2	2	2	4	5	3	5	5	5	4	4	4
FITP-040	M	78	Tayside	2015-01-26	Yes	Alive	N/A	Lower limb	PMA	ND	ND	No	No	N/A	ND	ND	ND	ND	ND	ND	ND	ND	ND	2018-02-07	42	Yes	Yes	2	Yes	Paper	2020-09-17	Yes	3	2	2	5	2	2	1	2	2	2	2	5	3	3	3	3	3
FITP-041	F	54	Lothian	2017-11-30	No	Alive	N/A	Bulbar	PBP	Yes	ND	Yes	Yes	2021-03-02	90	34	124	Yes	No	No	No	2	0	2020-05-25	22	Yes	Yes	5	Yes	Online	2020-09-27	Yes	5	3	3	4	2	2	2	5	5	5	5	5	2	5	5	5	5
FITP-042	M	69	Grampian	2017-12-15	No	Dead	2021-11-23	Upper limb	ALS	No	ND	Yes	Yes	2020-09-02	91	22	113	No	No	No	No	0	0	2020-09-02	28	Yes	Yes	2	Yes	Online	2020-10-21	Yes	3	3	3	2	2	3	2	2	4	3	3	5	2	5	3	2	3
FITP-043	M	66	Greater Glasgow and Clyde	2019-08-09	No	Alive	N/A	Bulbar	ALS	ND	ND	ND	Yes	2021-04-20	83	31	114	No	No	No	No	0	0	2021-06-08	27	Yes	No	0	Yes	Paper	2020-09-11	Yes	2	2	2	2	2	2	5	2	5	5	5	5	2	5	5	5	5
FITP-044	M	81	Lothian	2017-04-03	No	Alive	N/A	Lower limb	PBP	No	No	No	No	N/A	ND	ND	ND	ND	ND	ND	ND	ND	ND	2019-08-13	34	Yes	Yes	1	Yes	Paper	2020-09-17	Yes	2	2	1	2	1	2	2	2	4	4	3	5	2	5	3	3	3
FITP-045	M	73	Grampian	2016-02-02	No	Alive	N/A	Lower limb	ALS	No	No	No	Yes	2021-05-01	94	31	124	Yes	No	No	No	1	0	2019-03-01	37	Yes	Yes	3	Yes	Online	2020-10-11	Yes	3	2	2	2	2	3	2	2	2	3	4	5	5	5	4	4	3
FITP-046	F	63	Lothian	2019-07-23	No	Alive	N/A	Bulbar	ALS	ND	No	Yes	No	N/A	ND	ND	ND	ND	ND	ND	ND	ND	ND	2020-04-07	42	Yes	No	0	Yes	Online	2020-09-27	No	3	3	2	1	3	3	3	2	4	4	4	3	1	3	4	3	3
FITP-047	M	70	Greater Glasgow and Clyde	2019-06-20	No	Dead	2021-06-17	ND	ND	ND	ND	ND	No	N/A	ND	ND	ND	ND	ND	ND	ND	ND	ND	N/A	N/A	No	No	0	Yes	Paper	2020-09-22	No	4	5	4	4	3	4	5	4	5	5	5	5	1	4	3	3	3
FITP-048	M	78	Lothian	2019-04-16	No	Dead	ND	ND	ALS	ND	No	No	No	N/A	ND	ND	ND	ND	ND	ND	ND	ND	ND	2021-01-13	33	Yes	No	6	Yes	Paper	2020-09-18	No	3	2	2	2	2	3	2	2	5	4	4	5	1	4	5	4	4
FITP-049	M	59	Forth Valley	2014-12-01	Yes	Alive	N/A	Lower limb	ALS	Yes	No	No	Yes	2020-11-19	87	30	117	No	Yes	No	No	4	1	2021-05-13	40	Yes	No	0	Yes	Online	2020-09-16	Yes	2	2	2	4	2	5	5	2	2	2	2	5	2	5	3	3	3
FITP-050	M	69	Borders	2016-12-21	No	Alive	N/A	Lower limb	ALS	Yes	No	No	Yes	2021-05-31	89	20	114	Yes	No	No	No	1	0	2021-06-28	36	Yes	Yes	2	Yes	Online	2020-10-08	Yes	3	4	4	2	2	2	2	2	2	2	ND	5	3	5	5	5	5
FITP-051	M	75	Lothian	2018-01-10	No	Alive	N/A	Upper limb	ND	No	No	ND	Yes	2020-07-20	83	25	108	No	No	No	No	0	0	2021-05-10	33	Yes	Yes	1	Yes	Online	2020-10-15	Yes	2	3	2	2	2	2	4	2	5	5	5	5	5	5	3	3	3
FITP-052	F	86	Greater Glasgow and Clyde	2019-10-31	No	Alive	N/A	ND	MND-FTD	ND	ND	ND	No	N/A	ND	ND	ND	ND	ND	ND	ND	ND	ND	N/A	N/A	No	No	0	Yes	Paper	2020-09-30	Yes	5	5	4	2	2	3	2	3	5	5	5	5	2	5	5	5	5
FITP-053	M	68	Greater Glasgow and Clyde	2013-07-01	Yes	Alive	N/A	Lower limb	PLS	No	No	No	Yes	2021-03-26	89	26	115	No	No	No	No	0	0	2021-05-12	34	Yes	Yes	3	Yes	Online	2020-09-16	No	2	3	2	2	2	3	2	2	3	3	2	5	4	4	5	5	1
FITP-054	M	79	Highland	1990-06-11	Yes	Alive	N/A	Bulbar	ALS	ND	No	No	No	N/A	ND	ND	ND	ND	ND	ND	ND	ND	ND	2020-02-05	24	Yes	Yes	2	Yes	Online	2020-10-26	No	1	5	1	4	1	5	1	1	3	1	1	5	1	5	5	5	5
FITP-055	M	70	Tayside	2017-08-09	No	Alive	N/A	Upper limb	PLS	No	No	No	Yes	2020-08-11	73	19	92	No	No	No	No	0	0	2020-08-11	35	Yes	Yes	1	Yes	Online	2020-10-30	No	3	4	1	4	1	4	4	1	3	3	3	5	3	5	4	4	4
FITP-056	M	58	Lanarkshire	2019-09-05	No	Dead	2022-02-14	ND	ALS	ND	ND	ND	No	N/A	ND	ND	ND	ND	ND	ND	ND	ND	ND	N/A	N/A	No	No	0	Yes	Paper	2020-09-22	Yes	2	2	2	2	2	2	2	2	5	5	2	5	2	5	5	5	5
FITP-057	F	54	Lothian	2019-10-21	No	Dead	2021-11-08	Lower limb	ALS	Yes	ND	Yes	Yes	2020-08-31	87	29	116	No	No	No	No	0	0	2021-06-21	15	Yes	No	0	Yes	Online	2020-09-30	Yes	2	2	5	2	2	4	3	2	5	5	4	5	2	5	5	5	5
FITP-058	F	62	Dumfries and Galloway	2020-03-26	No	Dead	2021-01-23	Mixed	ALS	Yes	No	Yes	No	N/A	ND	ND	ND	ND	ND	ND	ND	ND	ND	2020-10-26	33	Yes	No	0	Yes	Online	2020-10-17	Yes	2	2	3	2	3	4	5	2	5	4	4	5	2	5	4	3	3
FITP-059	F	75	Greater Glasgow and Clyde	2019-05-01	No	Alive	N/A	Lower limb	PLS	No	ND	ND	No	N/A	ND	ND	ND	ND	ND	ND	ND	ND	ND	N/A	N/A	No	No	0	Yes	Online	2020-11-22	Yes	3	5	3	1	1	3	1	1	1	1	1	3	1	4	4	4	4
FITP-060	M	60	Grampian	2019-03-12	No	Alive	N/A	Lower limb	ALS	Yes	No	ND	Yes	2020-11-09	91	19	110	No	No	No	No	0	0	2019-05-07	44	Yes	No	4	Yes	Paper	2020-10-23	No	2	4	2	2	1	4	5	5	5	4	5	4	5	4	1	1	1
FITP-061	M	63	Tayside	2020-03-26	No	Dead	2021-12-27	Bulbar	PBP	ND	No	No	Yes	2020-09-30	91	28	119	No	No	No	Yes	1	0	2020-03-27	43	Yes	No	0	Yes	Online	2020-10-08	No	2	3	2	4	2	2	3	2	5	5	4	4	1	5	2	3	4
FITP-062	M	66	Lanarkshire	2020-03-17	No	Dead	2020-11-01	Lower limb	ALS	No	No	No	No	N/A	ND	ND	ND	ND	ND	ND	ND	ND	ND	2020-03-20	40	Yes	No	0	Yes	Paper	2020-10-29	No	2	4	1	2	2	2	4	2	4	3	3	4	2	4	5	5	5
FITP-063	M	59	Lanarkshire	2020-08-10	No	Dead	2021-12-12	Bulbar	PBP	Yes	No	No	Yes	2020-11-01	99	33	132	No	No	No	No	0	0	2021-06-08	20	Yes	No	0	Yes	Online	2020-10-16	Yes	3	3	2	2	2	3	3	2	5	3	4	5	2	5	4	4	2
FITP-064	M	71	Dumfries and Galloway	2019-09-24	No	Alive	N/A	Mixed	ALS	ND	ND	ND	No	N/A	ND	ND	ND	ND	ND	ND	ND	ND	ND	2021-03-19	35	Yes	No	0	Yes	Online	2020-10-09	Yes	2	2	2	2	2	2	2	2	5	3	3	5	2	5	5	5	5
FITP-065	M	66	Dumfries and Galloway	2019-02-04	No	Dead	2020-11-15	Bulbar	PBP	No	No	No	No	N/A	ND	ND	ND	ND	ND	ND	ND	ND	ND	2021-05-20	22	Yes	No	1	Yes	Online	2020-10-28	Yes	3	5	5	3	1	3	1	3	3	3	3	5	4	5	4	4	4
FITP-066	M	74	Ayrshire and Arran	2020-09-03	No	Dead	2021-08-12	Bulbar	ALS	No	ND	No	Yes	2020-12-10	90	0	90	ND	ND	ND	ND	ND	ND	2021-05-28	22	Yes	No	0	Yes	Paper	2020-10-22	Yes	1	5	2	1	1	5	1	5	4	5	5	5	2	5	1	1	1
FITP-067	M	62	Greater Glasgow and Clyde	2003-12-23	Yes	Alive	N/A	Lower limb	PLS	Yes	No	No	Yes	2022-05-09	75	26	101	No	No	No	No	0	0	2022-05-09	36	Yes	Yes	3	Yes	Online	2020-10-11	Yes	3	4	2	2	2	4	4	2	2	2	2	5	2	5	5	5	4
FITP-068	M	67	Lanarkshire	2016-06-22	No	Alive	N/A	Bulbar	PLS	No	No	No	Yes	2021-03-19	86	33	119	Yes	Yes	No	No	2	0	2021-03-19	36	Yes	Yes	2	Yes	Online	2020-10-08	Yes	2	2	2	2	2	2	2	2	5	4	2	5	3	5	5	5	5
FITP-069	M	71	Lanarkshire	2015-12-15	Yes	Dead	2021-04-16	Upper limb	ALS	Yes	No	No	Cognition	2019-02-08	88	30	118	ND	ND	ND	ND	0	0	2018-09-12	25	Yes	Yes	2	Yes	Paper	2020-11-23	No	5	3	3	2	2	3	2	2	4	4	4	5	2	4	3	3	3
FITP-070	M	64	Lanarkshire	2019-11-30	No	Dead	2021-06-19	Upper limb	ALS	Yes	ND	No	Yes	2020-07-31	58	28	86	Yes	No	No	Yes	2	0	2021-05-17	14	Yes	No	0	Yes	Paper	2020-11-17	No	2	2	4	3	3	2	4	2	4	5	5	5	1	5	3	4	3
FITP-071	M	68	Lothian	2020-05-29	No	Alive	N/A	Upper limb	ALS	No	No	No	Cognition	2020-08-07	90	29	119	ND	ND	ND	ND	ND	ND	2020-07-15	44	Yes	No	0	Yes	Online	2020-10-19	Yes	4	2	3	4	2	2	2	2	4	4	3	5	2	5	3	3	2
FITP-072	M	84	Greater Glasgow and Clyde	2020-08-11	No	Alive	N/A	Respiratory	ALS	ND	ND	ND	Yes	2021-05-01	91	30	121	No	No	No	No	0	0	2020-08-11	41	Yes	No	0	Yes	Online	2020-10-16	Yes	3	4	1	4	1	3	3	1	3	3	3	5	3	5	4	4	4
FITP-073	F	53	Highland	2015-09-26	Yes	Dead	2021-07-31	Lower limb	ALS	Yes	No	No	No	N/A	ND	ND	ND	ND	ND	ND	ND	ND	ND	2020-10-06	32	Yes	Yes	1	Yes	Online	2020-10-30	Yes	2	2	2	2	2	2	2	2	5	5	5	5	2	5	4	4	4
FITP-074	M	41	Dumfries and Galloway	2015-11-16	Yes	Alive	N/A	Upper limb	PLS	No	No	Yes	Yes	2021-02-18	91	29	120	Yes	No	No	Yes	2	0	2021-06-25	29	Yes	Yes	1	Yes	Online	2020-10-16	No	2	2	2	2	2	2	2	2	5	5	5	5	2	5	4	4	4
FITP-075	M	75	Ayrshire and Arran	1990-12-01	Yes	Alive	N/A	Lower limb	PLS	ND	No	No	No	N/A	ND	ND	ND	ND	ND	ND	ND	ND	ND	2020-02-25	30	Yes	Yes	1	Yes	Paper	2020-10-24	Yes	4	5	2	2	2	4	2	3	5	5	5	5	2	5	4	3	4
FITP-076	M	73	Dumfries and Galloway	2019-10-08	No	Dead	2021-01-06	Upper limb	ND	ND	No	Yes	No	N/A	ND	ND	ND	ND	ND	ND	ND	ND	ND	2020-12-21	21	Yes	No	0	Yes	Paper	2020-10-21	Yes	4	5	4	2	2	2	2	2	4	5	4	5	2	5	3	3	4
FITP-077	M	84	Greater Glasgow and Clyde	2001-10-15	Yes	Alive	N/A	Mixed	PLS	No	No	No	No	N/A	ND	ND	ND	ND	ND	ND	ND	ND	ND	2020-04-20	36	Yes	Yes	2	Yes	Online	2020-10-19	Yes	3	4	3	2	3	2	2	3	4	3	4	4	4	4	5	3	4
FITP-078	F	62	Forth Valley	2020-08-19	No	Alive	N/A	Lower limb	ALS	No	No	No	Yes	2020-09-29	86	28	114	No	No	No	No	0	0	2021-03-18	39	Yes	No	0	Yes	Paper	2020-11-17	Yes	3	3	3	3	3	4	3	3	5	2	2	5	1	3	3	3	3
FITP-079	M	65	Ayrshire and Arran	2012-04-05	Yes	Alive	N/A	Bulbar	ALS	Yes	No	No	No	N/A	ND	ND	ND	ND	ND	ND	ND	ND	ND	2021-01-05	23	Yes	Yes	4	Yes	Online	2020-11-16	Yes	4	5	3	2	4	4	5	3	5	4	4	4	2	4	5	5	4
FITP-080	M	50	Forth Valley	2019-07-24	No	Alive	N/A	Upper limb	ALS	Yes	ND	ND	Yes	2020-08-13	66	23	89	No	No	No	Yes	1	0	2021-06-09	23	Yes	No	0	Yes	Online	2020-10-18	Yes	2	2	2	2	2	2	2	2	5	5	5	5	5	5	5	5	5
FITP-081	F	63	Lothian	2019-11-20	No	Dead	2021-04-25	Bulbar	ALS	ND	Yes	ND	No	N/A	ND	ND	ND	ND	ND	ND	ND	ND	ND	2020-02-17	37	Yes	Yes	1	Yes	Online	2020-11-24	Yes	4	5	4	3	1	5	1	1	1	1	1	5	1	5	5	5	5
FITP-082	M	63	Tayside	2016-05-09	No	Alive	N/A	Upper limb	ALS	No	Yes	No	Yes	2020-10-27	86	27	113	No	No	No	No	0	0	2020-10-27	42	Yes	Yes	4	Yes	Online	2020-11-08	Yes	4	3	3	4	2	2	2	4	5	3	2	5	4	4	5	4	3
FITP-083	F	68	Greater Glasgow and Clyde	2015-08-11	Yes	Alive	N/A	Lower limb	ALS	No	No	No	Yes	2022-04-06	63	27	90	No	No	No	No	0	ND	2022-04-06	22	Yes	Yes	3	Yes	Paper	2020-11-09	Yes	2	2	2	2	2	2	2	2	4	3	2	5	1	5	4	4	4
FITP-084	F	48	Forth Valley	2020-09-22	No	Alive	N/A	Lower limb	ALS	No	No	No	Yes	2020-11-06	94	32	126	No	No	No	No	0	1	2020-09-28	47	Yes	No	0	Yes	Paper	2020-11-15	Yes	4	4	3	1	5	5	5	3	5	3	2	3	1	1	5	5	5
FITP-085	F	53	Western Isles	2018-10-09	No	Alive	N/A	Upper limb	ALS	No	No	No	No	N/A	ND	ND	ND	ND	ND	ND	ND	ND	ND	2018-11-29	44	Yes	Yes	3	Yes	Paper	2020-11-11	No	ND	5	4	2	1	2	1	2	5	1	1	5	2	4	5	ND	5
FITP-086	M	80	Highland	2018-04-01	No	Alive	N/A	Lower limb	ND	ND	ND	ND	No	N/A	ND	ND	ND	ND	ND	ND	ND	ND	ND	2021-12-14	36	Yes	No	0	Yes	Telephone	2020-11-09	Yes	2	3	3	1	3	3	2	2	5	5	5	4	1	4	3	4	4
FITP-087	M	50	Greater Glasgow and Clyde	2019-02-28	No	Alive	N/A	Lower limb	PMA	ND	Yes	ND	Yes	2020-08-18	88	28	116	Yes	No	No	Yes	2	0	2020-12-08	19	Yes	No	0	Yes	Paper	2020-11-20	Yes	2	4	4	2	2	2	2	2	5	3	3	5	1	5	5	5	5
FITP-088	F	59	Greater Glasgow and Clyde	2020-07-13	No	Alive	N/A	Lower limb	ALS	No	No	No	Yes	2020-12-04	74	28	102	Yes	No	No	No	1	0	2021-05-24	34	Yes	No	0	Yes	Telephone	2020-12-15	Yes	2	2	2	2	2	2	2	2	5	5	5	5	2	5	5	5	5
FITP-089	M	78	Grampian	2020-04-28	No	Dead	2021-12-16	Bulbar	PBP	Yes	No	No	Yes	2021-03-23	84	30	114	No	No	No	No	0	0	2021-11-25	23	Yes	No	0	Yes	Online	2021-01-26	Yes	2	3	2	2	2	2	2	2	4	4	4	5	2	5	5	5	5
FITP-090	F	59	Orkney	2020-07-22	No	Alive	N/A	Upper limb	PLS	Yes	No	No	Yes	2022-07-04	92	34	126	No	No	No	No	0	0	2022-07-07	37	Yes	No	0	Yes	Online	2021-01-04	Yes	3	2	2	2	2	3	3	2	5	5	4	5	4	5	5	5	5
FITP-091	M	65	Tayside	2020-10-16	No	Dead	2021-12-25	Lower limb	ALS	Yes	No	No	No	N/A	ND	ND	ND	ND	ND	ND	ND	ND	ND	2020-10-20	38	Yes	No	0	Yes	Paper	2020-12-26	Yes	2	2	3	2	2	3	2	3	5	5	2	5	2	5	4	4	4
FITP-092	M	61	Lothian	2020-02-03	No	Alive	N/A	Upper limb	ALS	ND	ND	ND	Yes	2020-10-15	78	27	105	No	No	No	No	0	0	2021-04-14	36	Yes	No	0	Yes	Online	2020-12-18	No	2	2	3	2	3	2	3	2	3	4	4	5	2	5	1	1	2
FITP-093	M	82	Ayrshire and Arran	2020-01-25	No	Dead	2021-11-15	Bulbar	PBP	Yes	ND	Yes	No	N/A	ND	ND	ND	ND	ND	ND	ND	ND	ND	2021-04-30	35	Yes	No	0	Yes	Paper	2020-01-20	Yes	2	2	2	2	2	2	2	2	3	3	3	5	2	5	5	5	5
FITP-094	F	67	Dumfries and Galloway	2020-09-03	No	Alive	N/A	Mixed	PLS	ND	No	No	No	N/A	ND	ND	ND	ND	ND	ND	ND	ND	ND	2021-02-12	36	Yes	No	0	Yes	Online	2020-12-21	Yes	3	3	3	2	2	3	2	2	3	3	3	5	2	5	5	4	4
FITP-095	F	67	Tayside	2020-09-25	No	Alive	N/A	Respiratory	ALS	ND	ND	ND	Yes	2021-02-04	83	28	111	No	No	No	No	0	0	2021-01-19	36	Yes	No	0	Yes	Paper	2020-12-29	Yes	4	3	5	ND	1	4	5	3	5	5	5	5	1	4	4	1	5
FITP-096	M	71	Lothian	2020-10-08	No	Dead	2022-06-08	Upper limb	ALS	ND	ND	ND	Yes	2020-10-22	62	16	78	No	No	No	No	0	0	2021-06-22	39	Yes	No	0	Yes	Online	2020-12-18	No	4	3	2	2	1	3	3	2	4	4	4	4	2	4	4	4	4
FITP-097	M	63	Ayrshire and Arran	2020-07-24	No	Dead	2021-06-24	Lower limb	ALS	ND	ND	ND	No	N/A	ND	ND	ND	ND	ND	ND	ND	ND	ND	2021-05-17	25	Yes	No	0	Yes	Online	2021-01-09	Yes	5	2	2	1	3	2	2	2	5	5	5	5	2	5	5	5	5
FITP-098	M	86	Lothian	2016-11-15	No	Dead	2022-04-07	Lower limb	PMA	No	Yes	Yes	No	N/A	ND	ND	ND	ND	ND	ND	ND	ND	ND	2020-05-05	30	Yes	Yes	2	Yes	Paper	2021-01-22	No	4	1	5	2	1	2	2	3	4	5	3	5	2	5	4	4	3
FITP-099	M	74	Grampian	2020-02-21	No	Alive	N/A	Bulbar	MND-FTD	Yes	No	Yes	No	N/A	ND	ND	ND	ND	ND	ND	ND	ND	ND	2020-08-24	37	Yes	No	0	Yes	Online	2021-01-13	Yes	4	5	3	4	3	2	2	2	4	4	4	3	2	2	2	4	2
FITP-100	F	83	Greater Glasgow and Clyde	2020-08-12	No	Alive	N/A	Bulbar	ALS	ND	ND	ND	No	N/A	ND	ND	ND	ND	ND	ND	ND	ND	ND	2020-08-12	36	Yes	No	0	Yes	Telephone	2021-02-02	Yes	2	5	3	2	3	3	3	2	5	3	3	4	2	4	4	3	1
FITP-101	F	71	Highland	2020-10-20	No	Dead	2022-01-31	Bulbar	ALS	No	No	ND	No	N/A	ND	ND	ND	ND	ND	ND	ND	ND	ND	2020-11-11	41	Yes	No	0	Yes	Online	2021-01-21	Yes	1	5	3	1	2	3	3	2	4	4	4	5	2	5	4	3	3
FITP-102	F	62	Fife	2020-11-30	No	Alive	N/A	Upper limb	ALS	Yes	No	ND	Cognition	2021-04-13	ND	ND	108	ND	ND	ND	ND	ND	ND	N/A	N/A	No	No	0	Yes	Telephone	2021-01-27	Yes	5	4	2	2	3	5	2	2	4	4	4	5	2	5	4	4	4
FITP-103	F	60	Fife	2020-09-15	No	Alive	N/A	Bulbar	PBP	Yes	No	No	Yes	2020-12-07	80	33	113	No	No	No	No	0	0	2021-06-09	37	Yes	No	0	Yes	Paper	2021-02-03	Yes	2	2	2	5	2	2	2	2	5	5	5	5	1	5	5	5	5
FITP-104	F	64	Forth Valley	2020-11-25	No	Dead	2021-09-06	Bulbar	ALS	No	No	Yes	No	N/A	ND	ND	ND	ND	ND	ND	ND	ND	ND	2020-11-30	41	Yes	No	0	Yes	Paper	2021-02-02	Yes	4	5	3	2	5	2	5	4	5	4	3	1	2	2	3	3	3
FITP-105	M	60	Forth Valley	2020-12-29	No	Alive	N/A	Upper limb	ALS	No	No	No	Yes	2021-02-04	85	23	108	Yes	No	No	Yes	3	0	2021-06-14	33	Yes	No	0	Yes	Telephone	2021-01-27	Yes	2	2	2	2	3	2	2	2	5	5	5	5	1	4	3	4	3
FITP-106	M	77	Orkney	2020-03-01	No	Dead	2021-05-17	Mixed	ALS	No	Yes	Yes	No	N/A	ND	ND	ND	ND	ND	ND	ND	ND	ND	N/A	N/A	No	No	0	Yes	Paper	2021-02-08	Yes	2	5	2	2	2	2	1	3	5	5	5	5	2	5	1	3	3
FITP-107	M	59	Grampian	2020-03-25	No	Dead	2022-02-10	Mixed	ALS	Yes	Yes	No	No	N/A	ND	ND	ND	ND	ND	ND	ND	ND	ND	2021-12-07	10	Yes	No	0	Yes	Online	2021-02-26	Yes	2	3	3	2	2	2	2	2	4	3	2	4	2	4	2	3	2
FITP-108	F	65	Tayside	2020-09-07	No	Alive	N/A	Lower limb	ALS	ND	ND	ND	Yes	2020-11-17	84	21	105	No	No	No	No	0	0	2021-04-07	31	Yes	No	0	Yes	Online	2021-03-12	No	4	5	4	2	2	2	5	2	5	5	5	5	5	5	5	4	4
FITP-109	M	61	Greater Glasgow and Clyde	2020-03-12	No	Alive	N/A	Mixed	PBP	No	No	No	No	N/A	ND	ND	ND	ND	ND	ND	ND	ND	ND	N/A	N/A	No	No	0	Yes	Online	2021-03-03	Yes	5	3	4	5	5	4	5	5	4	4	4	4	5	5	3	3	3
FITP-110	F	66	Fife	2020-07-24	No	Dead	2021-10-08	Bulbar	ALS	ND	No	ND	Yes	2020-11-03	88	29	117	No	No	No	No	0	0	2021-06-23	25	Yes	No	0	Yes	Paper	2021-03-10	Yes	3	3	3	3	5	3	5	3	5	5	5	5	2	5	5	5	5
FITP-111	F	59	Fife	2020-10-30	No	Alive	N/A	Upper limb	ALS	No	No	No	Cognition	2021-04-22	ND	ND	120	ND	ND	ND	ND	ND	ND	N/A	N/A	No	No	0	Yes	Paper	2021-04-05	Yes	2	3	2	2	3	4	2	2	2	4	4	5	3	5	5	5	3
FITP-112	M	73	Forth Valley	2020-03-03	No	Dead	2021-10-25	Lower limb	ALS	No	ND	ND	Yes	2021-03-18	81	26	107	No	No	No	No	0	0	2021-06-29	33	Yes	No	0	Yes	Paper	2021-03-09	Yes	2	2	2	2	2	3	4	2	4	4	4	4	2	4	4	3	3
FITP-113	M	65	Lothian	2020-09-24	No	Alive	N/A	Lower limb	ALS	ND	ND	ND	Yes	ND	68	26	94	Yes	Yes	Yes	No	3	No	2020-09-24	43	Yes	No	0	Yes	Paper	2021-03-16	Yes	3	2	2	2	3	3	4	2	3	4	4	4	2	4	2	2	2
FITP-114	M	71	Borders	2020-11-17	No	Alive	N/A	Lower limb	ALS	Yes	No	No	Yes	2021-05-14	91	31	122	No	No	No	No	0	0	2021-06-10	44	Yes	No	0	Yes	Online	2021-03-21	Yes	3	3	3	2	4	5	4	3	5	5	5	5	2	5	5	5	5
FITP-115	M	66	Orkney	2020-08-17	No	Dead	2022-03-21	Bulbar	PBP	No	No	No	No	N/A	ND	ND	ND	ND	ND	ND	ND	ND	ND	2022-02-03	24	Yes	No	0	Yes	Paper	2021-03-19	No	2	2	2	2	2	2	4	2	5	4	4	5	2	5	5	5	5
FITP-116	F	57	Forth Valley	2020-03-11	No	Alive	N/A	Lower limb	Other	Yes	No	No	Yes	2020-09-25	79	29	108	No	No	No	No	0	0	2021-05-12	41	Yes	Yes	1	Yes	Online	2021-05-14	Yes	2	2	2	3	2	2	2	2	5	4	4	5	1	5	5	5	5
FITP-117	F	58	Highland	2020-12-10	No	Alive	N/A	ND	ND	ND	ND	ND	No	N/A	ND	ND	ND	ND	ND	ND	ND	ND	ND	2021-01-06	45	Yes	No	0	Yes	Paper	2021-05-08	Yes	5	2	2	5	3	3	2	3	5	5	5	5	1	5	4	1	4
FITP-118	M	62	Highland	2019-07-01	No	Dead	2021-05-19	Bulbar	PBP	Yes	ND	No	No	N/A	ND	ND	ND	ND	ND	ND	ND	ND	ND	2021-04-19	36	Yes	No	0	Yes	Telephone	2021-05-27	No	2	4	2	2	2	2	2	2	4	4	3	5	5	5	5	5	4
FITP-119	M	73	Highland	2020-05-14	No	Alive	N/A	Lower limb	ALS	Yes	No	ND	No	N/A	ND	ND	ND	ND	ND	ND	ND	ND	ND	2020-07-01	42	Yes	No	0	Yes	Paper	2021-05-17	Yes	4	5	2	1	2	3	2	1	4	4	4	4	1	5	5	5	3
FITP-120	M	68	Borders	2020-11-27	No	Alive	N/A	Lower limb	ALS	No	No	No	Yes	2021-10-01	88	29	117	Yes	Yes	Yes	No	3	0	2022-05-30	45	Yes	No	0	Yes	Online	2021-05-13	No	2	3	2	2	1	2	2	2	4	5	5	5	2	5	4	4	5
[truncated: 127 more columns]
